# Supplementary material for: Impact of annual and semi-annual mass drug administration for Lymphatic Filariasis and Onchocerciasis on Hookworm Infection in Côte d’Ivoire
Source: PLoS Negl Trop Dis. 2020 Sep 25;14(9):e0008642. doi: 10.1371/journal.pntd.0008642 (PMC7540880; doi:10.1371/journal.pntd.0008642)
Supplement: S1 Table — (XLSX) [file pntd.0008642.s002.xlsx]

## Sheet: Study sites
Department	Study site	Latitude	Longitude
Akoupé	Yadio	6.41111	-3.88056
Akoupé	Kodjan	6.43528	-3.86972
Akoupé	Soribadougou	6.54778	-3.77778
Akoupé	Aheoua	6.38083	-3.885
Abengourou	Pokoukro	6.53139	-3.54778
Abengourou	Prakro	6.50667	-3.40639
Abengourou	Takiman	6.52694	-3.37
Abengourou	Yaobabikro	6.96194	-3.41306
